# Supplementary material for: Probing into the In-Situ Exsolution Mechanism of Metal Nanoparticles from Doped Ceria Host
Source: Nanomaterials (Basel). 2021 Aug 19;11(8):2114. doi: 10.3390/nano11082114 (PMC8398560; doi:10.3390/nano11082114)
Supplement: Supplementary file 1 [file nanomaterials-11-02114-s001.zip]

Archive with 1 entries (1 files):
- nanomaterials-1334405-supplementary.pdf
